# Supplementary material for: Subcellular organization of viral particles during maturation of nucleus-forming jumbo phage
Source: Sci Adv. 2022 May 4;8(18):eabj9670. doi: 10.1126/sciadv.abj9670 (PMC9067925; doi:10.1126/sciadv.abj9670)
Supplement: Supplementary file 2 — Movies S1 to S4 [file sciadv.abj9670_movies_s1_to_s4.zip]

Archive with 4 entries (4 files):
- sciadv.abj9670_movie_s1.mp4
- sciadv.abj9670_movie_s2.mp4
- sciadv.abj9670_movie_s3.mp4
- sciadv.abj9670_movie_s4.mp4
